# Supplementary material for: Identification of polymorphisms in the bovine collagenous lectins and their association with infectious diseases in cattle
Source: Immunogenetics. 2018 May 10;70(8):533–46. doi: 10.1007/s00251-018-1061-7 (PMC6061482; doi:10.1007/s00251-018-1061-7)
Supplement: Supplementary file 1 — (XLSX 28 kb) [file 251_2018_1061_MOESM1_ESM.xlsx]

## Sheet: Sheet1
	Identification of polymorphisms in the bovine collagenous lectins and their association with infectious diseases in cattle Immunogenetics Russell S. Fraser1, John S. Lumsden1,2, Brandon N. Lillie1* 1Department of Pathobiology, Ontario Veterinary College, University of Guelph 2Adjunct Professor, St. George’s University, True Blue, Grenada *Corresponding author: blillie@uoguelph.ca
	Online Resource 1 (OR_1.xlsx) Coordinates and Ensembl IDs used to annotate the variants identified in this study.
	Gene	Gene Stable ID	Transcript Stable ID	Strand	Feature	Chr	Genomic Start	Genomic End	Length
	MASP1	ENSBTAG00000012467	ENSBTAT00000016545	1	45kb	1	80546924	80591982	45059
	MASP1	ENSBTAG00000012467	ENSBTAT00000016545	1	5kb	1	80591983	80596983	5001
	MASP1	ENSBTAG00000012467	ENSBTAT00000016545	1	5UTR	1	80596924	80596983	60
	MASP1	ENSBTAG00000012467	ENSBTAT00000016545	1	exon	1	80596984	80596988	5
	MASP1	ENSBTAG00000012467	ENSBTAT00000016545	1	intron	1	80596989	80602802	5814
	MASP1	ENSBTAG00000012467	ENSBTAT00000016545	1	exon	1	80602803	80603034	232
	MASP1	ENSBTAG00000012467	ENSBTAT00000016545	1	intron	1	80603035	80625335	22301
	MASP1	ENSBTAG00000012467	ENSBTAT00000016545	1	exon	1	80625336	80625513	178
	MASP1	ENSBTAG00000012467	ENSBTAT00000016545	1	intron	1	80625514	80627138	1625
	MASP1	ENSBTAG00000012467	ENSBTAT00000016545	1	exon	1	80627139	80627270	132
	MASP1	ENSBTAG00000012467	ENSBTAT00000016545	1	intron	1	80627271	80629378	2108
	MASP1	ENSBTAG00000012467	ENSBTAT00000016545	1	exon	1	80629379	80629575	197
	MASP1	ENSBTAG00000012467	ENSBTAT00000016545	1	intron	1	80629576	80631780	2205
	MASP1	ENSBTAG00000012467	ENSBTAT00000016545	1	exon	1	80631781	80631928	148
	MASP1	ENSBTAG00000012467	ENSBTAT00000016545	1	intron	1	80631929	80634052	2124
	MASP1	ENSBTAG00000012467	ENSBTAT00000016545	1	exon	1	80634053	80634171	119
	MASP1	ENSBTAG00000012467	ENSBTAT00000016545	1	intron	1	80634172	80635102	931
	MASP1	ENSBTAG00000012467	ENSBTAT00000016545	1	exon	1	80635103	80635181	79
	MASP1	ENSBTAG00000012467	ENSBTAT00000016545	1	intron	1	80635182	80641667	6486
	MASP1	ENSBTAG00000012467	ENSBTAT00000016545	1	exon	1	80641668	80641805	138
	MASP1	ENSBTAG00000012467	ENSBTAT00000016545	1	intron	1	80641806	80642635	830
	MASP1	ENSBTAG00000012467	ENSBTAT00000016545	1	exon	1	80642636	80642710	75
	MASP1	ENSBTAG00000012467	ENSBTAT00000016545	1	intron	1	80642711	80646939	4229
	MASP1	ENSBTAG00000012467	ENSBTAT00000016545	1	exon	1	80646940	80647823	884
	MASP1	ENSBTAG00000012467	ENSBTAT00000016545	1	3UTR	1	80647824	80649363	1540
	MASP1	ENSBTAG00000012467	ENSBTAT00000016545	1	3kb_from_stop	1	80647824	80650824	3001
	MASP1	ENSBTAG00000012467	ENSBTAT00000016545	1	3kb_from_gene	1	80649363	80652367	3005
	COLEC11	ENSBTAG00000016225	ENSBTAT00000021590	-1	3kb_from_gene	8	112860707	112869670	8963
	COLEC11	ENSBTAG00000016225	ENSBTAT00000021590	-1	3kb_from_stop	8	112867044	112870044	3001
	COLEC11	ENSBTAG00000016225	ENSBTAT00000021590	-1	3UTR	8	112869671	112870044	374
	COLEC11	ENSBTAG00000016225	ENSBTAT00000021590	-1	exon	8	112870045	112870436	392
	COLEC11	ENSBTAG00000016225	ENSBTAT00000021590	-1	intron	8	112870437	112870621	185
	COLEC11	ENSBTAG00000016225	ENSBTAT00000021590	-1	exon	8	112870622	112870717	96
	COLEC11	ENSBTAG00000016225	ENSBTAT00000021590	-1	intron	8	112870718	112872621	1904
	COLEC11	ENSBTAG00000016225	ENSBTAT00000021590	-1	exon	8	112872622	112872675	54
	COLEC11	ENSBTAG00000016225	ENSBTAT00000021590	-1	intron	8	112872676	112875023	2348
	COLEC11	ENSBTAG00000016225	ENSBTAT00000021590	-1	exon	8	112875024	112875095	72
	COLEC11	ENSBTAG00000016225	ENSBTAT00000021590	-1	intron	8	112875096	112882013	6918
	COLEC11	ENSBTAG00000016225	ENSBTAT00000021590	-1	exon	8	112882014	112882085	72
	COLEC11	ENSBTAG00000016225	ENSBTAT00000021590	-1	intron	8	112882086	112889628	7543
	COLEC11	ENSBTAG00000016225	ENSBTAT00000021590	-1	exon	8	112889629	112889746	118
	COLEC11	ENSBTAG00000016225	ENSBTAT00000021590	-1	5UTR	8	112889747	112889771	25
	COLEC11	ENSBTAG00000016225	ENSBTAT00000021590	-1	5kb	8	112889747	112894747	5001
	COLEC11	ENSBTAG00000016225	ENSBTAT00000021590	-1	intron	8	112889772	112892870	3099
	COLEC11	ENSBTAG00000016225	ENSBTAT00000021590	-1	5UTR	8	112892871	112892968	98
	COLEC11	ENSBTAG00000016225	ENSBTAT00000021590	-1	45kb	8	112894748	112896491	1743
	FCN1	ENSBTAG00000048155	ENSBTAT00000066000	1	45kb	11	106773026	106818024	44999
	FCN1	ENSBTAG00000048155	ENSBTAT00000066000	1	5kb	11	106818025	106823025	5001
	FCN1	ENSBTAG00000048155	ENSBTAT00000066000	1	exon	11	106823026	106823128	103
	FCN1	ENSBTAG00000048155	ENSBTAT00000066000	1	intron	11	106823129	106824397	1269
	FCN1	ENSBTAG00000048155	ENSBTAT00000066000	1	exon	11	106824398	106824511	114
	FCN1	ENSBTAG00000048155	ENSBTAT00000066000	1	intron	11	106824512	106826831	2320
	FCN1	ENSBTAG00000048155	ENSBTAT00000066000	1	exon	11	106826832	106826894	63
	FCN1	ENSBTAG00000048155	ENSBTAT00000066000	1	intron	11	106826895	106827305	411
	FCN1	ENSBTAG00000048155	ENSBTAT00000066000	1	exon	11	106827306	106827341	36
	FCN1	ENSBTAG00000048155	ENSBTAT00000066000	1	intron	11	106827342	106828269	928
	FCN1	ENSBTAG00000048155	ENSBTAT00000066000	1	exon	11	106828270	106828302	33
	FCN1	ENSBTAG00000048155	ENSBTAT00000066000	1	intron	11	106828303	106828694	392
	FCN1	ENSBTAG00000048155	ENSBTAT00000066000	1	exon	11	106828695	106828822	128
	FCN1	ENSBTAG00000048155	ENSBTAT00000066000	1	intron	11	106828823	106829287	465
	FCN1	ENSBTAG00000048155	ENSBTAT00000066000	1	exon	11	106829288	106829417	130
	FCN1	ENSBTAG00000048155	ENSBTAT00000066000	1	intron	11	106829418	106830287	870
	FCN1	ENSBTAG00000048155	ENSBTAT00000066000	1	exon	11	106830288	106830422	135
	FCN1	ENSBTAG00000048155	ENSBTAT00000066000	1	intron	11	106830423	106831395	973
	FCN1	ENSBTAG00000048155	ENSBTAT00000066000	1	exon	11	106831396	106831643	248
	FCN1	ENSBTAG00000048155	ENSBTAT00000066000	1	3kb_from_stop	11	106831644	106834644	3001
	FCN1	ENSBTAG00000048155	ENSBTAT00000066000	1	3kb_from_gene	11	106831644	106834643	3000
	COLEC10	ENSBTAG00000017343	ENSBTAT00000023054	-1	3kb_from_stop	14	47260661	47263661	3001
	COLEC10	ENSBTAG00000017343	ENSBTAT00000023054	-1	3kb_from_gene	14	47260661	47263661	3001
	COLEC10	ENSBTAG00000017343	ENSBTAT00000023054	-1	exon	14	47263662	47264053	392
	COLEC10	ENSBTAG00000017343	ENSBTAT00000023054	-1	intron	14	47264054	47266479	2426
	COLEC10	ENSBTAG00000017343	ENSBTAT00000023054	-1	exon	14	47266480	47266575	96
	COLEC10	ENSBTAG00000017343	ENSBTAT00000023054	-1	intron	14	47266576	47268309	1734
	COLEC10	ENSBTAG00000017343	ENSBTAT00000023054	-1	exon	14	47268310	47268363	54
	COLEC10	ENSBTAG00000017343	ENSBTAT00000023054	-1	intron	14	47268364	47279693	11330
	COLEC10	ENSBTAG00000017343	ENSBTAT00000023054	-1	exon	14	47279694	47279765	72
	COLEC10	ENSBTAG00000017343	ENSBTAT00000023054	-1	intron	14	47279766	47281205	1440
	COLEC10	ENSBTAG00000017343	ENSBTAT00000023054	-1	exon	14	47281206	47281277	72
	COLEC10	ENSBTAG00000017343	ENSBTAT00000023054	-1	intron	14	47281286	47308917	27632
	COLEC10	ENSBTAG00000017343	ENSBTAT00000023054	-1	exon	14	47308914	47309061	148
	COLEC10	ENSBTAG00000017343	ENSBTAT00000023054	-1	5kb	14	47309062	47314062	5001
	COLEC10	ENSBTAG00000017343	ENSBTAT00000023054	-1	45kb	14	47314063	47359061	44999
	MASP2	ENSBTAG00000012808	ENSBTAT00000017013	1	45kb	16	43449518	43458114	8597
	MASP2	ENSBTAG00000012808	ENSBTAT00000017013	1	5kb	16	43458115	43463115	5001
	MASP2	ENSBTAG00000012808	ENSBTAT00000017013	1	5UTR	16	43463070	43463115	46
	MASP2	ENSBTAG00000012808	ENSBTAT00000017013	1	exon	16	43463116	43463120	5
	MASP2	ENSBTAG00000012808	ENSBTAT00000017013	1	intron	16	43463121	43463203	83
	MASP2	ENSBTAG00000012808	ENSBTAT00000017013	1	exon	16	43463204	43463432	229
	MASP2	ENSBTAG00000012808	ENSBTAT00000017013	1	intron	16	43463433	43463551	119
	MASP2	ENSBTAG00000012808	ENSBTAT00000017013	1	exon	16	43463552	43463729	178
	MASP2	ENSBTAG00000012808	ENSBTAT00000017013	1	intron	16	43463730	43464498	769
	MASP2	ENSBTAG00000012808	ENSBTAT00000017013	1	exon	16	43464499	43464630	132
	MASP2	ENSBTAG00000012808	ENSBTAT00000017013	1	intron	16	43464631	43466756	2126
	MASP2	ENSBTAG00000012808	ENSBTAT00000017013	1	exon	16	43466757	43466953	197
	MASP2	ENSBTAG00000012808	ENSBTAT00000017013	1	intron	16	43466954	43467026	73
	MASP2	ENSBTAG00000012808	ENSBTAT00000017013	1	exon	16	43467027	43467174	148
	MASP2	ENSBTAG00000012808	ENSBTAT00000017013	1	intron	16	43467175	43470622	3448
	MASP2	ENSBTAG00000012808	ENSBTAT00000017013	1	exon	16	43470623	43470741	119
	MASP2	ENSBTAG00000012808	ENSBTAT00000017013	1	intron	16	43470742	43472495	1754
	MASP2	ENSBTAG00000012808	ENSBTAT00000017013	1	exon	16	43472496	43472574	79
	MASP2	ENSBTAG00000012808	ENSBTAT00000017013	1	intron	16	43472575	43474701	2127
	MASP2	ENSBTAG00000012808	ENSBTAT00000017013	1	exon	16	43474702	43474833	132
	MASP2	ENSBTAG00000012808	ENSBTAT00000017013	1	intron	16	43474834	43475333	500
	MASP2	ENSBTAG00000012808	ENSBTAT00000017013	1	exon	16	43475334	43475408	75
	MASP2	ENSBTAG00000012808	ENSBTAT00000017013	1	intron	16	43475409	43476632	1224
	MASP2	ENSBTAG00000012808	ENSBTAT00000017013	1	exon	16	43476633	43477399	767
	MASP2	ENSBTAG00000012808	ENSBTAT00000017013	1	3UTR	16	43477400	43478362	963
	MASP2	ENSBTAG00000012808	ENSBTAT00000017013	1	3kb_from_stop	16	43477400	43480400	3001
	MASP2	ENSBTAG00000012808	ENSBTAT00000017013	1	3kb_from_gene	16	43478362	43481362	3001
	COLEC12	ENSBTAG00000007705	ENSBTAT00000047455	-1	3kb_from_gene	24	35627928	35630929	3002
	COLEC12	ENSBTAG00000007705	ENSBTAT00000047455	-1	3kb_from_stop	24	35629346	35632346	3001
	COLEC12	ENSBTAG00000007705	ENSBTAT00000047455	-1	3UTR	24	35630929	35632346	1418
	COLEC12	ENSBTAG00000007705	ENSBTAT00000047455	-1	exon	24	35632347	35632366	20
	COLEC12	ENSBTAG00000007705	ENSBTAT00000047455	-1	intron	24	35632367	35633926	1560
	COLEC12	ENSBTAG00000007705	ENSBTAT00000047455	-1	exon	24	35633927	35634072	146
	COLEC12	ENSBTAG00000007705	ENSBTAT00000047455	-1	intron	24	35634073	35642431	8359
	COLEC12	ENSBTAG00000007705	ENSBTAT00000047455	-1	exon	24	35642432	35642541	110
	COLEC12	ENSBTAG00000007705	ENSBTAT00000047455	-1	intron	24	35642542	35643723	1182
	COLEC12	ENSBTAG00000007705	ENSBTAT00000047455	-1	exon	24	35643724	35643860	137
	COLEC12	ENSBTAG00000007705	ENSBTAT00000047455	-1	intron	24	35643861	35644713	853
	COLEC12	ENSBTAG00000007705	ENSBTAT00000047455	-1	exon	24	35644714	35645202	489
	COLEC12	ENSBTAG00000007705	ENSBTAT00000047455	-1	intron	24	35645203	35658779	13577
	COLEC12	ENSBTAG00000007705	ENSBTAT00000047455	-1	exon	24	35658780	35659826	1047
	COLEC12	ENSBTAG00000007705	ENSBTAT00000047455	-1	intron	24	35659827	35661030	1204
	COLEC12	ENSBTAG00000007705	ENSBTAT00000047455	-1	exon	24	35661031	35661129	99
	COLEC12	ENSBTAG00000007705	ENSBTAT00000047455	-1	intron	24	35661130	35670671	9542
	COLEC12	ENSBTAG00000007705	ENSBTAT00000047455	-1	exon	24	35670672	35670794	123
	COLEC12	ENSBTAG00000007705	ENSBTAT00000047455	-1	intron	24	35670795	35799347	128553
	COLEC12	ENSBTAG00000007705	ENSBTAT00000047455	-1	exon	24	35799348	35799398	51
	COLEC12	ENSBTAG00000007705	ENSBTAT00000047455	-1	intron	24	35799399	35816124	16726
	COLEC12	ENSBTAG00000007705	ENSBTAT00000047455	-1	exon	24	35816125	35816131	7
	COLEC12	ENSBTAG00000007705	ENSBTAT00000047455	-1	5UTR	24	35816132	35816269	138
	COLEC12	ENSBTAG00000007705	ENSBTAT00000047455	-1	5kb	24	35816132	35821132	5001
	COLEC12	ENSBTAG00000007705	ENSBTAT00000047455	-1	45kb	24	35821133	35866269	45137
	MBL2	ENSBTAG00000007049	ENSBTAT00000009270	1	45kb	26	6294785	6339793	45009
	MBL2	ENSBTAG00000007049	ENSBTAT00000009270	1	5kb	26	6339794	6344794	5001
	MBL2	ENSBTAG00000007049	ENSBTAT00000009270	1	5UTR	26	6344781	6344794	14
	MBL2	ENSBTAG00000007049	ENSBTAT00000009270	1	exon	26	6344795	6344984	190
	MBL2	ENSBTAG00000007049	ENSBTAT00000009270	1	intron	26	6344985	6345372	388
	MBL2	ENSBTAG00000007049	ENSBTAT00000009270	1	exon	26	6345373	6345489	117
	MBL2	ENSBTAG00000007049	ENSBTAT00000009270	1	intron	26	6345490	6346824	1335
	MBL2	ENSBTAG00000007049	ENSBTAT00000009270	1	exon	26	6346825	6346893	69
	MBL2	ENSBTAG00000007049	ENSBTAT00000009270	1	intron	26	6346894	6347903	1010
	MBL2	ENSBTAG00000007049	ENSBTAT00000009270	1	exon	26	6347904	6348277	374
	MBL2	ENSBTAG00000007049	ENSBTAT00000009270	1	3UTR	26	6348278	6348912	635
	MBL2	ENSBTAG00000007049	ENSBTAT00000009270	1	3kb_from_stop	26	6348278	6351278	3001
	MBL2	ENSBTAG00000007049	ENSBTAT00000009270	1	3kb_from_gene	26	6348913	6351912	3000
	CGN1	ENSBTAG00000006536	ENSBTAT00000018649	1	45kb	28	35541900	35588221	46322
	CGN1	ENSBTAG00000006536	ENSBTAT00000018649	1	5kb	28	35588221	35593221	5001
	CGN1	ENSBTAG00000006536	ENSBTAT00000018649	1	5UTR	28	35591906	35591977	72
	CGN1	ENSBTAG00000006536	ENSBTAT00000018649	1	intron	28	35591978	35592728	751
	CGN1	ENSBTAG00000006536	ENSBTAT00000018649	1	5UTR	28	35592729	35592800	72
	CGN1	ENSBTAG00000006536	ENSBTAT00000018649	1	intron	28	35592801	35593218	418
	CGN1	ENSBTAG00000006536	ENSBTAT00000018649	1	5UTR	28	35593219	35593221	3
	CGN1	ENSBTAG00000006536	ENSBTAT00000018649	1	exon	28	35593222	35593420	199
	CGN1	ENSBTAG00000006536	ENSBTAT00000018649	1	intron	28	35593421	35597734	4314
	CGN1	ENSBTAG00000006536	ENSBTAT00000018649	1	exon	28	35597735	35597851	117
	CGN1	ENSBTAG00000006536	ENSBTAT00000018649	1	intron	28	35597852	35598132	281
	CGN1	ENSBTAG00000006536	ENSBTAT00000018649	1	exon	28	35598133	35598240	108
	CGN1	ENSBTAG00000006536	ENSBTAT00000018649	1	intron	28	35598241	35598546	306
	CGN1	ENSBTAG00000006536	ENSBTAT00000018649	1	exon	28	35598547	35598654	108
	CGN1	ENSBTAG00000006536	ENSBTAT00000018649	1	intron	28	35598655	35599018	364
	CGN1	ENSBTAG00000006536	ENSBTAT00000018649	1	exon	28	35599019	35599135	117
	CGN1	ENSBTAG00000006536	ENSBTAT00000018649	1	intron	28	35599136	35599750	615
	CGN1	ENSBTAG00000006536	ENSBTAT00000018649	1	exon	28	35599751	35599834	84
	CGN1	ENSBTAG00000006536	ENSBTAT00000018649	1	intron	28	35599835	35602290	2456
	CGN1	ENSBTAG00000006536	ENSBTAT00000018649	1	exon	28	35602291	35602673	383
	CGN1	ENSBTAG00000006536	ENSBTAT00000018649	1	3UTR	28	35602674	35602715	42
	CGN1	ENSBTAG00000006536	ENSBTAT00000018649	1	3kb_from_stop	28	35602674	35605674	3001
	CGN1	ENSBTAG00000006536	ENSBTAT00000018649	1	3kb_from_gene	28	35602715	35605715	3001
	CL46	ENSBTAG00000048082	ENSBTAT00000028716	1	45kb	28	35619502	35664502	45001
	CL46	ENSBTAG00000048082	ENSBTAT00000028716	1	5kb	28	35664503	35669503	5001
	CL43	ENSBTAG00000047317	ENSBTAT00000003773	1	45kb	28	35664665	35709665	45001
	CL46	ENSBTAG00000048082	ENSBTAT00000028716	1	5UTR	28	35668986	35669085	100
	CL46	ENSBTAG00000048082	ENSBTAT00000028716	1	intron	28	35669086	35669500	415
	CL46	ENSBTAG00000048082	ENSBTAT00000028716	1	5UTR	28	35669501	35669503	3
	CL46	ENSBTAG00000048082	ENSBTAT00000028716	1	exon	28	35669504	35669702	199
	CL46	ENSBTAG00000048082	ENSBTAT00000028716	1	intron	28	35669703	35674001	4299
	CL46	ENSBTAG00000048082	ENSBTAT00000028716	1	exon	28	35674002	35674118	117
	CL46	ENSBTAG00000048082	ENSBTAT00000028716	1	intron	28	35674119	35674453	335
	CL46	ENSBTAG00000048082	ENSBTAT00000028716	1	exon	28	35674454	35674561	108
	CL46	ENSBTAG00000048082	ENSBTAT00000028716	1	intron	28	35674562	35674883	322
	CL46	ENSBTAG00000048082	ENSBTAT00000028716	1	exon	28	35674884	35674991	108
	CL46	ENSBTAG00000048082	ENSBTAT00000028716	1	intron	28	35674992	35675349	358
	CL46	ENSBTAG00000048082	ENSBTAT00000028716	1	exon	28	35675350	35675466	117
	CL46	ENSBTAG00000048082	ENSBTAT00000028716	1	intron	28	35675467	35676081	615
	CL46	ENSBTAG00000048082	ENSBTAT00000028716	1	exon	28	35676082	35676165	84
	CL46	ENSBTAG00000048082	ENSBTAT00000028716	1	intron	28	35676166	35678381	2216
	CL46	ENSBTAG00000048082	ENSBTAT00000028716	1	exon	28	35678382	35678435	54
	CL46	ENSBTAG00000048082	ENSBTAT00000028716	1	intron	28	35678436	35699766	21331
	CL46	ENSBTAG00000048082	ENSBTAT00000028716	1	exon	28	35699767	35700095	329
	CL46	ENSBTAG00000048082	ENSBTAT00000028716	1	3UTR	28	35700096	35700161	66
	CL46	ENSBTAG00000048082	ENSBTAT00000028716	1	3kb_from_stop	28	35700096	35703096	3001
	CL46	ENSBTAG00000048082	ENSBTAT00000028716	1	3kb_from_gene	28	35700161	35703161	3001
	CL43	ENSBTAG00000047317	ENSBTAT00000003773	1	5kb	28	35709666	35714666	5001
	CL43	ENSBTAG00000047317	ENSBTAT00000003773	1	5UTR	28	35713329	35713496	168
	CL43	ENSBTAG00000047317	ENSBTAT00000003773	1	5UTR	28	35714664	35714666	3
	CL43	ENSBTAG00000047317	ENSBTAT00000003773	1	exon	28	35714667	35714865	199
	CL43	ENSBTAG00000047317	ENSBTAT00000003773	1	intron	28	35714866	35717562	2696
	CL43	ENSBTAG00000047317	ENSBTAT00000003773	1	exon	28	35717563	35717670	108
	CL43	ENSBTAG00000047317	ENSBTAT00000003773	1	intron	28	35717671	35717992	321
	CL43	ENSBTAG00000047317	ENSBTAT00000003773	1	exon	28	35717993	35718064	72
	CL43	ENSBTAG00000047317	ENSBTAT00000003773	1	intron	28	35718065	35718443	378
	CL43	ENSBTAG00000047317	ENSBTAT00000003773	1	exon	28	35718444	35718560	117
	CL43	ENSBTAG00000047317	ENSBTAT00000003773	1	intron	28	35718561	35718748	187
	CL43	ENSBTAG00000047317	ENSBTAT00000003773	1	exon	28	35718749	35718832	84
	CL43	ENSBTAG00000047317	ENSBTAT00000003773	1	intron	28	35718833	35721556	2723
	CL43	ENSBTAG00000047317	ENSBTAT00000003773	1	exon	28	35721557	35721711	155
	CL43	ENSBTAG00000047317	ENSBTAT00000003773	1	intron	28	35721712	35722860	1148
	CL43	ENSBTAG00000047317	ENSBTAT00000003773	1	exon	28	35722861	35722931	71
	CL43	ENSBTAG00000047317	ENSBTAT00000003773	1	3UTR	28	35722932	35723104	173
	CL43	ENSBTAG00000047317	ENSBTAT00000003773	1	3kb_from_stop	28	35722932	35725932	3001
	CL43	ENSBTAG00000047317	ENSBTAT00000003773	1	3kb_from_gene	28	35723105	35726104	3000
	SFTPD	ENSBTAG00000046421	ENSBTAT00000008579	1	45kb	28	35764587	35810076	45490
	SFTPD	ENSBTAG00000046421	ENSBTAT00000008579	1	5kb	28	35810077	35815077	5001
	SFTPD	ENSBTAG00000046421	ENSBTAT00000008579	1	5UTR	28	35813760	35813798	39
	SFTPD	ENSBTAG00000046421	ENSBTAT00000008579	1	intron	28	35813799	35814585	787
	SFTPD	ENSBTAG00000046421	ENSBTAT00000008579	1	5UTR	28	35814586	35814657	72
	SFTPD	ENSBTAG00000046421	ENSBTAT00000008579	1	intron	28	35814658	35815074	417
	SFTPD	ENSBTAG00000046421	ENSBTAT00000008579	1	5UTR	28	35815075	35815077	3
	SFTPD	ENSBTAG00000046421	ENSBTAT00000008579	1	exon	28	35815078	35815276	199
	SFTPD	ENSBTAG00000046421	ENSBTAT00000008579	1	intron	28	35815277	35819601	4325
	SFTPD	ENSBTAG00000046421	ENSBTAT00000008579	1	exon	28	35819602	35819718	117
	SFTPD	ENSBTAG00000046421	ENSBTAT00000008579	1	intron	28	35819719	35820000	282
	SFTPD	ENSBTAG00000046421	ENSBTAT00000008579	1	exon	28	35820001	35820108	108
	SFTPD	ENSBTAG00000046421	ENSBTAT00000008579	1	intron	28	35820109	35820417	309
	SFTPD	ENSBTAG00000046421	ENSBTAT00000008579	1	exon	28	35820418	35820525	108
	SFTPD	ENSBTAG00000046421	ENSBTAT00000008579	1	intron	28	35820526	35820887	362
	SFTPD	ENSBTAG00000046421	ENSBTAT00000008579	1	exon	28	35820888	35821004	117
	SFTPD	ENSBTAG00000046421	ENSBTAT00000008579	1	intron	28	35821005	35821902	898
	SFTPD	ENSBTAG00000046421	ENSBTAT00000008579	1	exon	28	35821903	35821986	84
	SFTPD	ENSBTAG00000046421	ENSBTAT00000008579	1	intron	28	35821987	35824006	2020
	SFTPD	ENSBTAG00000046421	ENSBTAT00000008579	1	exon	28	35824007	35824383	377
	SFTPD	ENSBTAG00000046421	ENSBTAT00000008579	1	3kb_from_stop	28	35824384	35827384	3001
	SFTPD	ENSBTAG00000046421	ENSBTAT00000008579	1	3kb_from_gene	28	35824384	35827384	3001
	MBL1	ENSBTAG00000023032	ENSBTAT00000001165	-1	3kb_from_gene	28	35837849	35840849	3001
	MBL1	ENSBTAG00000023032	ENSBTAT00000001165	-1	3kb_from_stop	28	35837918	35840918	3001
	MBL1	ENSBTAG00000023032	ENSBTAT00000001165	-1	3UTR	28	35840849	35840918	70
	MBL1	ENSBTAG00000023032	ENSBTAT00000001165	-1	exon	28	35840919	35841292	374
	MBL1	ENSBTAG00000023032	ENSBTAT00000001165	-1	intron	28	35841293	35841920	628
	MBL1	ENSBTAG00000023032	ENSBTAT00000001165	-1	exon	28	35841921	35841995	75
	MBL1	ENSBTAG00000023032	ENSBTAT00000001165	-1	intron	28	35841996	35842921	926
	MBL1	ENSBTAG00000023032	ENSBTAT00000001165	-1	exon	28	35842922	35843038	117
	MBL1	ENSBTAG00000023032	ENSBTAT00000001165	-1	intron	28	35843039	35843425	387
	MBL1	ENSBTAG00000023032	ENSBTAT00000001165	-1	exon	28	35843426	35843606	181
	MBL1	ENSBTAG00000023032	ENSBTAT00000001165	-1	5UTR	28	35843607	35843615	9
	MBL1	ENSBTAG00000023032	ENSBTAT00000001165	-1	5kb	28	35843607	35848607	5001
	MBL1	ENSBTAG00000023032	ENSBTAT00000001165	-1	intron	28	35843616	35845921	2306
	MBL1	ENSBTAG00000023032	ENSBTAT00000001165	-1	5UTR	28	35845922	35846070	149
	MBL1	ENSBTAG00000023032	ENSBTAT00000001165	-1	45kb	28	35846071	35870565	24495
	SFTPA1	ENSBTAG00000023032	ENSBTAT00000031298	-1	3kb_from_gene	28	35847665	35850665	3001
	SFTPA1	ENSBTAG00000023032	ENSBTAT00000031298	-1	3kb_from_stop	28	35848716	35851716	3001
	SFTPA1	ENSBTAG00000023032	ENSBTAT00000031298	-1	3UTR	28	35850665	35851716	1052
	SFTPA1	ENSBTAG00000023032	ENSBTAT00000031298	-1	exon	28	35851717	35852093	377
	SFTPA1	ENSBTAG00000023032	ENSBTAT00000031298	-1	intron	28	35852094	35852538	445
	SFTPA1	ENSBTAG00000023032	ENSBTAT00000031298	-1	exon	28	35852539	35852616	78
	SFTPA1	ENSBTAG00000023032	ENSBTAT00000031298	-1	intron	28	35852617	35853352	736
	SFTPA1	ENSBTAG00000023032	ENSBTAT00000031298	-1	exon	28	35853353	35853472	120
	SFTPA1	ENSBTAG00000023032	ENSBTAT00000031298	-1	intron	28	35853473	35853722	250
	SFTPA1	ENSBTAG00000023032	ENSBTAT00000031298	-1	exon	28	35853723	35853894	172
	SFTPA1	ENSBTAG00000023032	ENSBTAT00000031298	-1	5UTR	28	35853895	35853917	23
	SFTPA1	ENSBTAG00000023032	ENSBTAT00000031298	-1	5kb	28	35853895	35858895	5001
	SFTPA1	ENSBTAG00000023032	ENSBTAT00000031298	-1	intron	28	35853918	35854728	811
	SFTPA1	ENSBTAG00000023032	ENSBTAT00000031298	-1	5UTR	28	35854729	35854765	37
	SFTPA1	ENSBTAG00000023032	ENSBTAT00000031298	-1	45kb	28	35858896	35870565	11670
