# Supplementary material for: Identification of polymorphisms in the bovine collagenous lectins and their association with infectious diseases in cattle
Source: Immunogenetics. 2018 May 10;70(8):533–46. doi: 10.1007/s00251-018-1061-7 (PMC6061482; doi:10.1007/s00251-018-1061-7)
Supplement: Supplementary file 3 — (XLSX 19 kb) [file 251_2018_1061_MOESM3_ESM.xlsx]

## Sheet: Sheet1
	Identification of polymorphisms in the bovine collagenous lectins and their association with infectious diseases in cattle Immunogenetics Russell S. Fraser1, John S. Lumsden1,2, Brandon N. Lillie1* 1Department of Pathobiology, Ontario Veterinary College, University of Guelph 2Adjunct Professor, St. George’s University, True Blue, Grenada *Corresponding author: blillie@uoguelph.ca
	Online Resource 3 (OR_3.xlsx) The allele frequency of significantly associated alleles are shown, including estimations of the minor allele frequencies for both the Non-Infectious and Infectious populations. The p-value has been adjusted according to the Benjamini-Hochberg procedure. The position of the SNV relative to the gene is given.
	Gene	Chrom	Position	rsID	Ref allele	Alt allele	Freq in Non-Infectious	Freq in Infectious	-log(p-adj)	Location
	MASP1	chr1	80622569	rs43249827	G	A	0.075	0.2475	7.95489	intron
	CGN1	chr28	35544451	rs209513117	T	A	0.0175	0.14	7.95489	upstream 5-50 kb
	CGN1	chr28	35544473	rs211258454	C	G	0.0175	0.145	7.95489	upstream 5-50 kb
	CGN1	chr28	35548333	rs378135096	G	A	0.0325	0.1775	7.95489	upstream 5-50 kb
	CGN1	chr28	35549433	rs527011314	A	G	0.0175	0.14	7.95489	upstream 5-50 kb
	CGN1	chr28	35555210	rs208114400	T	C	0.0175	0.14	7.95489	upstream 5-50 kb
	CGN1	chr28	35564277	rs209926165	G	C	0.02	0.145	7.67722	upstream 5-50 kb
	CGN1	chr28	35555183	rs211682909	A	G	0.0175	0.135	7.2635	upstream 5-50 kb
	CGN1	chr28	35544939	rs210425590	A	G	0.02	0.1375	7.25949	upstream 5-50 kb
	CGN1	chr28	35549175	rs210225284	A	G	0.02	0.1375	7.25949	upstream 5-50 kb
	CGN1	chr28	35546195	rs211256115	A	T	0.0275	0.155	7.21769	upstream 5-50 kb
	CGN1	chr28	35546274	rs383948170	G	A	0.0325	0.1625	7.21769	upstream 5-50 kb
	CGN1	chr28	35549355	rs463399282	A	C	0.0175	0.13	7.20796	upstream 5-50 kb
	CGN1	chr28	35555503	rs211418990	A	G	0.0175	0.1325	7.20796	upstream 5-50 kb
	CGN1	chr28	35546132	rs209644363	A	G	0.025	0.1475	7.09837	upstream 5-50 kb
	MASP1	chr1	80613375	rs43250747	T	A	0.085	0.2475	7.0163	intron
	CGN1	chr28	35544127	rs211211424	C	T	0.02	0.135	7.0163	upstream 5-50 kb
	CGN1	chr28	35549164	rs208463943	A	G	0.02	0.135	7.0163	upstream 5-50 kb
	CGN1	chr28	35549371	rs445770773	G	A	0.02	0.135	7.0163	upstream 5-50 kb
	CGN1	chr28	35546076	rs208532033	G	A	0.0225	0.14	7.01119	upstream 5-50 kb
	CGN1	chr28	35546079	rs210766709	A	G	0.0225	0.14	7.01119	upstream 5-50 kb
	COLEC11	chr8	112872188	rs381186716	C	G	0.1	0.27	6.92332	intron
	CGN1	chr28	35549260	rs211013887	C	T	0.0225	0.1375	6.80346	upstream 5-50 kb
	CGN1	chr28	35555289	rs209752875	G	A	0.0225	0.1375	6.80346	upstream 5-50 kb
	COLEC11	chr8	112867687	rs382787827	G	A	0.1375	0.3175	6.76989	downstream 3 kb
	CGN1	chr28	35544985	rs211314548	A	G	0.02	0.13	6.64267	upstream 5-50 kb
	CGN1	chr28	35549055	rs440808750	A	T	0.02	0.13	6.64267	upstream 5-50 kb
	CGN1	chr28	35549563	rs447690172	A	G	0.02	0.1275	6.64267	upstream 5-50 kb
	COLEC12	chr28	35666506	rs209858141	T	C	0.02	0.1275	6.64267	intron
	FCN1	chr11	106831702	rs458265862	G	C	0.14	0.32	6.60647	downstream 3 kb
	MASP1	chr1	80613612	rs43250749	A	G	0.0925	0.2525	6.5287	intron
	MASP1	chr1	80614847	rs43250756	G	T	0.0925	0.2525	6.5287	intron
	CGN1	chr28	35547554	rs207808860	C	T	0.04	0.1675	6.52233	upstream 5-50 kb
	CGN1	chr28	35552052	rs209143409	C	A	0.0175	0.1225	6.52233	upstream 5-50 kb
	FCN1	chr11	106831086	rs379035858	C	T	0.1825	0.05	6.50482	intron
	CGN1	chr28	35548408	rs208236288	G	A	0.0225	0.1325	6.45326	upstream 5-50 kb
	CGN1	chr28	35564217	rs208961754	A	T	0.025	0.1375	6.44527	upstream 5-50 kb
	MASP1	chr1	80611859	rs43250737	G	A	0.095	0.2525	6.29572	intron
	MASP1	chr1	80613393	rs43250748	C	T	0.09	0.245	6.2921	intron
	CGN1	chr28	35543676	rs209924982	T	C	0.0225	0.13	6.23851	upstream 5-50 kb
	CGN1	chr28	35548272	rs210383798	C	T	0.025	0.1325	6.23493	upstream 5-50 kb
	CGN1	chr28	35548416	rs209630668	A	G	0.025	0.1325	6.23493	upstream 5-50 kb
	CGN1	chr28	35548620	rs210811039	T	A	0.0275	0.14	6.23493	upstream 5-50 kb
	MASP1	chr1	80611537	rs43250734	T	A	0.0925	0.245614	6.2285	intron
	CGN1	chr28	35546381	rs209271778	T	C	0.035	0.1525	6.08443	upstream 5-50 kb
	CGN1	chr28	35545152	rs209401407	A	C	0.0275	0.1375	6.04101	upstream 5-50 kb
	CGN1	chr28	35547884	rs211137037	A	C	0.03	0.14	6.04101	upstream 5-50 kb
	CGN1	chr28	35548911	rs208348702	C	T	0.0225	0.125	6.04101	upstream 5-50 kb
	MASP1	chr1	80611569	rs43250735	T	A	0.105	0.26	6.02909	intron
	MASP1	chr1	80613074	rs43250746	A	G	0.09	0.24	5.9835	intron
	MASP1	chr1	80620340	rs109975315	C	T	0.085	0.2325	5.98154	intron
	MASP1	chr1	80612541	rs110375944	T	C	0.0975	0.25	5.93742	intron
	MASP1	chr1	80614960	rs43250758	A	G	0.0975	0.25	5.93742	intron
	MASP1	chr1	80611723	rs43250736	A	G	0.0925	0.2425	5.9227	intron
	MASP1	chr1	80612519	rs109919595	C	T	0.1	0.2525	5.86668	intron
	CGN1	chr28	35548748	rs436645644	A	T	0.025	0.13	5.86015	upstream 5-50 kb
	FCN1	chr11	106776174	rs482440534	C	T	0.1025	0.0125	5.83437	upstream 5-50 kb
	MASP1	chr1	80616621	rs43250770	C	G	0.1	0.25	5.68959	intron
	COLEC11	chr8	112878108	rs452265753	T	C	0.245614	0.4325	5.68107	intron
	CGN1	chr28	35543754	rs209082641	G	C	0.025	0.1275	5.66004	upstream 5-50 kb
	CGN1	chr28	35546761	rs385336894	T	C	0.0225	0.1225	5.66004	upstream 5-50 kb
	CGN1	chr28	35546899	rs210538163	C	T	0.0275	0.130326	5.66004	upstream 5-50 kb
	CGN1	chr28	35548955	rs209661333	A	C	0.0225	0.1225	5.66004	upstream 5-50 kb
	MASP1	chr1	80614924	rs43250757	C	A	0.1	0.2475	5.53414	intron
	MASP1	chr1	80615246	rs43250760	A	G	0.095	0.24	5.51079	intron
	CGN1	chr28	35548161	rs209933151	C	T	0.0325	0.1375	5.48309	upstream 5-50 kb
	CGN1	chr28	35548552	rs454118093	C	T	0.0325	0.1375	5.48309	upstream 5-50 kb
	CGN1	chr28	35548121	rs207834730	C	T	0.03	0.135	5.47609	upstream 5-50 kb
	FCN1	chr11	106774678	rs378747274	C	T	0.421053	0.240602	5.46734	upstream 5-50 kb
	CGN1	chr28	35543521	rs210717733	G	A	0.0275	0.13	5.46734	upstream 5-50 kb
	CGN1	chr28	35559685	rs208751250	G	A	0.025	0.1225	5.45236	upstream 5-50 kb
	CGN1	chr28	35559696	rs210841169	A	T	0.0225	0.1175	5.45236	upstream 5-50 kb
	COLEC12	chr24	35720361	rs386007052	G	T	0.085	0.0075	5.39566	intron
	COLEC11	chr8	112868826	rs42393553	C	A	0.2175	0.3925	5.37157	downstream 3 kb
